# Supplementary material for: Adherence to insulin therapy and associated factors among type 1 and type 2 diabetic patients on follow up in Madda Walabu University Goba Referral Hospital, South East Ethiopia
Source: PLoS One. 2022 Jun 15;17(6):e0269919. doi: 10.1371/journal.pone.0269919 (PMC9200331; doi:10.1371/journal.pone.0269919)
Supplement: S1 File — (ZIP) [file pone.0269919.s001.zip]

Archive with 1 entries (1 files):
- ROW DATA SET.sav
